# Supplementary material for: Cell Wall Invertase and Sugar Transporters Are Differentially Activated in Tomato Styles and Ovaries During Pollination and Fertilization
Source: Front Plant Sci. 2019 Apr 18;10:506. doi: 10.3389/fpls.2019.00506 (PMC6482350; doi:10.3389/fpls.2019.00506)
Supplement: TABLE S1 — The primers used in this study. [file Table_1.XLSX]

## Sheet: Sheet1
Gene Name		Sequences
Lin5	Forward	TGAGACTCTGAATGCTTGGAG
	Reverse	CCATACACACACTTTGCCTTC
Lin7	Forward	TGGCAATTAACGACGAGGCACA
	Reverse	CCCCTTTTACCATAGTTCCTTTCTCCT
INVINH1	Forward	GCATTCTAATCCTCCTCAAGC
	Reverse	CTTCACATTCTTGTGCATCACC
SlHT1	Forward	AACATCCCTGGAGGAACTTG
	Reverse	GCATTTGAATTCCACCTTCA
SlHT2	Forward	TCAACTACGGAACAGCCAAG
	Reverse	TCAGGTTCAATGTTGTCGGT
SlHT3	Forward	GTGCTATGAGGTTCGGGATT
	Reverse	TGGTTGAGTCCATTGGTGTT
SlSWEET5b	Forward	TTGGGATGAGGATGAGAAAGAAGTTG
	Reverse	TGAAAATGCAGGGTAAATACATCAAGAG
SlSWEET10b	Forward	ATGTGAACCTAAAGTTGATGAGAATGAGC
	Reverse	TTGTTCTGTTAATCCAGGGCTCGCT
SlSWEET11a	Forward	AGTCATTTGCTTGGAATTTGGCATTG
	Reverse	GCCATTGTAACGGCCATCTCATC
SlSWEET12a	Forward	TGGGACTAATCTCAGATTAATTGTCAT
	Reverse	TATTATTGCTATTTTATCTTTTTGAGTACATTA
SlSWEET16	Forward	ACGGAACCACTCGACTCACATTA
	Reverse	CTGTGGATTTTGTTGGGCTTGA
SlSUT1	Forward	GAACTCCCGGAGAAAGAAGAGCTAGA
	Reverse	TCGCATCACCGACTTGTCCACC
SlSUT2	Forward	TCTGAAGCAGCAGGAAGTGGA
	Reverse	CGGTGGAGGAAGAGGTAGATTAG
SlSUT4	Forward	CACCATCAACTGTGCCAATCTAAA
	Reverse	CAACACCTGGGAAATACTTGAAAAT
SlTIP4	Forward	ATGGAGTTTTTGAGTCTTCTGC
	Reverse	GCTGCGTTTCTGGCTTAGG
SlExpress	Forward	GCTAAGAACGCTGGAC CTAATG
	Reverse	TGGGTGTGCCTTTCTGAATG
